# Supplementary material for: Checkered Films of Multiaxis Oriented Nanocelluloses by Liquid-Phase Three-Dimensional Patterning
Source: Nanomaterials (Basel). 2020 May 18;10(5):958. doi: 10.3390/nano10050958 (PMC7281742; doi:10.3390/nano10050958)
Supplement: Supplementary file 1 [file nanomaterials-10-00958-s001.zip]

Archive with 8 entries (5 files):
- SI/
- SI/Video S1.mp4
- __MACOSX/
- __MACOSX/SI/
- __MACOSX/SI/._Video S1.mp4
- SI/20200408_SI_02.pdf
- __MACOSX/SI/._20200408_SI_02.pdf
- __MACOSX/._SI
